# Supplementary material for: Vitamin D Supplementation and Mental Health in Multiple Sclerosis Patients: A Systematic Review
Source: Nutrients. 2021 Nov 24;13(12):4207. doi: 10.3390/nu13124207 (PMC8705844; doi:10.3390/nu13124207)
Supplement: Supplementary file 1 [file nutrients-13-04207-s001.zip]

Archive with 1 entries (1 files):
- nutrients-1465028-supplementary.pdf
